# Supplementary material for: Clinical Photography in Orthodontic Practice: Insights from a Nationwide Survey in Spain
Source: J Clin Med. 2025 Mar 14;14(6):1984. doi: 10.3390/jcm14061984 (PMC11943337; doi:10.3390/jcm14061984)
Supplement: Supplementary file 1 [file jcm-14-01984-s001.zip]

Archive with 5 entries (4 files):
- S1 - Questionnaire including informed consent.pdf
- S2 - Approval from the Ethics Committee for Research with Medicines of the Principality of Asturias.pdf
- __MACOSX/
- __MACOSX/._S1 - Questionnaire including informed consent.pdf
- __MACOSX/._S2 - Approval from the Ethics Committee for Research with Medicines of the Principality of Asturias.pdf
